# Supplementary material for: Lipoprotein Profile in Populations from Regions of the Russian Federation: ESSE-RF Study
Source: Int J Environ Res Public Health. 2022 Jan 14;19(2):931. doi: 10.3390/ijerph19020931 (PMC8775951; doi:10.3390/ijerph19020931)
Supplement: Supplementary file 1 [file ijerph-19-00931-s001.zip]

Archive with 1 entries (1 files):
- ijerph-1503226-SI.pdf
